# Supplementary material for: Static Electricity-Induced Luminescence Materials for Charge Sensing
Source: Materials (Basel). 2026 Jun 24;19(13):2709. doi: 10.3390/ma19132709 (PMC13362577; doi:10.3390/ma19132709)
Supplement: Supplementary file 1 [file materials-19-02709-s001.zip]

Archive with 1 entries (1 files):
- materials-4332975-supplementary.pdf
